# Supplementary material for: Discovery of Cytospora species associated with canker disease of tree hosts from Mount Dongling of China
Source: MycoKeys. 2020 Feb 3;62:97–121. doi: 10.3897/mycokeys.62.47854 (PMC7010847; doi:10.3897/mycokeys.62.47854)
Supplement: XML Treatment for Cytospora coryli [file mycokeys.62.47854-treatment1.xml]

<!DOCTYPE tp:taxon-treatment
  PUBLIC "-//TaxonX//DTD Taxonomic Treatment Publishing DTD v0 20100105//EN" "tax-treatment-NSO.dtd">
<tp:taxon-treatment xmlns:tp="http://www.plazi.org/taxpub"><tp:treatment-meta><kwd-group><label>Taxon classification</label><kwd><named-content xmlns:xlink="http://www.w3.org/1999/xlink" content-type="kingdom">Fungi</named-content></kwd><kwd><named-content xmlns:xlink="http://www.w3.org/1999/xlink" content-type="order">Diaporthales</named-content></kwd><kwd><named-content xmlns:xlink="http://www.w3.org/1999/xlink" content-type="family">Valsaceae</named-content></kwd></kwd-group><mixed-citation publication-type="journal"><person-group><name><surname>Zhu</surname><given-names>Haiyan</given-names></name><name><surname>Pan</surname><given-names>Meng</given-names></name><name><surname>Bezerra</surname><given-names>Jadson D.P.</given-names></name><name><surname>Tian</surname><given-names>Chengming</given-names></name><name><surname>Fan</surname><given-names>Xinlei</given-names></name></person-group><article-title>Discovery of <italic><tp:taxon-name><tp:taxon-name-part taxon-name-part-type="genus" reg="Cytospora">Cytospora</tp:taxon-name-part></tp:taxon-name></italic> species associated with canker disease of tree hosts from Mount Dongling of China</article-title><source>MycoKeys</source><day>03</day><month>2</month><year>2020</year><volume>62</volume><fpage>97</fpage><lpage>121</lpage><pub-id pub-id-type="doi">10.3897/mycokeys.62.47854</pub-id></mixed-citation></tp:treatment-meta><tp:nomenclature><tp:taxon-name><object-id xmlns:xlink="http://www.w3.org/1999/xlink" content-type="arpha" xlink:type="simple">C0298731-0C80-5D50-9972-3FA962BB480F</object-id>
              <tp:taxon-name-part taxon-name-part-type="genus" reg="Cytospora">Cytospora</tp:taxon-name-part>
              <tp:taxon-name-part taxon-name-part-type="species" reg="coryli">coryli</tp:taxon-name-part>
              <object-id xmlns:xlink="http://www.w3.org/1999/xlink" content-type="mycobank" xlink:type="simple">833820</object-id>
            </tp:taxon-name><tp:taxon-authority>H.Y. Zhu &amp; X.L. Fan</tp:taxon-authority><tp:taxon-status xmlns:xlink="http://www.w3.org/1999/xlink" xlink:type="simple">sp. nov.</tp:taxon-status><xref ref-type="fig" rid="F2">Fig. 3</xref></tp:nomenclature><tp:treatment-sec sec-type="etymology" id="SECID0E4FBM"><title>Etymology.</title><p>Named after the host genus on which it was collected, <italic><tp:taxon-name><tp:taxon-name-part taxon-name-part-type="genus" reg="Corylus">Corylus</tp:taxon-name-part></tp:taxon-name></italic>.</p></tp:treatment-sec><tp:treatment-sec sec-type="Holotype" id="SECID0EKGBM"><title>Holotype.</title><p>China, Beijing City, Mentougou District, Mount Dongling, Xiaolongmen Forestry Centre (<named-content xmlns:xlink="http://www.w3.org/1999/xlink" content-type="dwc:verbatimCoordinates" xlink:type="simple"><named-content content-type="geo-json" specific-use="{&#34;type&#34;:&#34;Point&#34;,&#34;coordinates&#34;:[115.451944,39.990686]}" id="NCID0ETGBM" xlink:type="simple">115°27'07.00"E, 39°59'26.47"N</named-content></named-content>), from branches of <italic><tp:taxon-name><tp:taxon-name-part taxon-name-part-type="genus" reg="Corylus">Corylus</tp:taxon-name-part> <tp:taxon-name-part taxon-name-part-type="species" reg="mandshurica">mandshurica</tp:taxon-name-part></tp:taxon-name></italic>, 17 Aug 2017, H.Y. Zhu &amp; X.L. Fan, holotype CF 2019813, ex-type living culture <abbrev xmlns:xlink="http://www.w3.org/1999/xlink" xlink:title="China Forestry Culture Collection Centre" id="ABBRID0EDHBM" xlink:type="simple">CFCC</abbrev> 53162.</p></tp:treatment-sec><tp:treatment-sec sec-type="description" id="SECID0EHHBM"><title>Description.</title><p><italic>Necrotrophic</italic> on branches of <italic><tp:taxon-name><tp:taxon-name-part taxon-name-part-type="genus" reg="Corylus">Corylus</tp:taxon-name-part> <tp:taxon-name-part taxon-name-part-type="species" reg="mandshurica">mandshurica</tp:taxon-name-part></tp:taxon-name></italic>. <bold><italic>Sexual morph</italic></bold>: not observed. <bold><italic>Asexual morph</italic></bold>: <italic>Conidiomata</italic> pycnidial, flat, immersed in the bark, scattered to gregarious, erumpent through the surface of bark, surrounded by conspicuous black stroma walls in the margin, with multiple locules. <italic>Conceptacle</italic> absent. <italic>Ectostromatic disc</italic> grey to black, discoid, circular to ovoid, 270–340 µm in diam., with one ostiole per disc. <italic>Ostiole</italic> grey to black, at the same or above level as the disc surface, inconspicuous. <italic>Locules</italic> numerous, subdivided frequently by invaginations with common walls, circular to irregular, 1550–1710 µm in diam. <italic>Conidiophores</italic> hyaline, branched at the base, in the middle, approximately cylindrical with the top end acute, 15.5–18.5 × 1–2 (av. = 17 ± 1.2 × 1.1 ± 0.2, n = 10) µm, sometimes reduced to conidiogenous cells. <italic>Conidiogenous cells</italic> enteroblastic, phialidic, sub-cylindrical to cylindrical, 7.5–14 × 1–2 (av. = 9.3 ± 1.7 × 1.4 ± 0.2, n = 10) μm. <italic>Conidia</italic> hyaline, allantoid, smooth, aseptate, thin-walled, 5–7 × 1–2 (av. = 5.6 ± 0.5 × 1.4 ± 0.2, n = 30) μm.</p><fig id="F2" position="float" orientation="portrait"><object-id xmlns:xlink="http://www.w3.org/1999/xlink" content-type="doi" xlink:type="simple">10.3897/mycokeys.62.47854.figure3</object-id><object-id xmlns:xlink="http://www.w3.org/1999/xlink" content-type="arpha" xlink:type="simple">E08F928B-3927-5B2F-AF37-DE4ED8D3161A</object-id><label>Figure 3.</label><caption><p><italic><tp:taxon-name><tp:taxon-name-part taxon-name-part-type="genus" reg="Cytospora">Cytospora</tp:taxon-name-part> <tp:taxon-name-part taxon-name-part-type="species" reg="coryli">coryli</tp:taxon-name-part></tp:taxon-name></italic> from <italic><tp:taxon-name><tp:taxon-name-part taxon-name-part-type="genus" reg="Corylus">Corylus</tp:taxon-name-part> <tp:taxon-name-part taxon-name-part-type="species" reg="mandshurica">mandshurica</tp:taxon-name-part></tp:taxon-name></italic> (CF 2019813). <bold>A, B</bold> habit of conidiomata on twig <bold>C</bold> transverse section of conidioma <bold>D</bold> longitudinal section through conidioma <bold>E</bold> conidiophores and conidiogenous cells <bold>F</bold> conidia <bold>G</bold> colonies on <abbrev xmlns:xlink="http://www.w3.org/1999/xlink" xlink:title="potato dextrose agar" id="ABBRID0E1JBM" xlink:type="simple">PDA</abbrev> at 3 days (left) and 30 days (right). Scale bars: 1 mm (<bold>A</bold>); 500 μm (<bold>B–D</bold>); 10 μm (<bold>E, F</bold>).</p></caption><graphic xmlns:xlink="http://www.w3.org/1999/xlink" xlink:href="mycokeys-62-097-g003.jpg" position="float" orientation="portrait" xlink:type="simple" id="oo_375795.jpg"><uri content-type="original_file" xlink:type="simple">https://binary.pensoft.net/fig/375795</uri></graphic></fig></tp:treatment-sec><tp:treatment-sec sec-type="description" id="SECID0EJKBM"><title>Culture characteristics.</title><p><italic>Cultures</italic> are initially white with hazel at the centre, growing fast up 9 cm in diam. after 3 days, becoming honey to hazel from the edge to centre after 7–10 days. In reverse, the cultures are the same as the upper colour after 3 days, becoming cinnamon from the edge to centre after 7–10 days. <italic>Colonies</italic> are ﬂat, sparse at the centre and compact to the margin. <italic>Pycnidia</italic> distributed radially on colony surface.</p></tp:treatment-sec><tp:treatment-sec sec-type="habitat" id="SECID0EVKBM"><title>Habitat and distribution.</title><p>Known from <italic><tp:taxon-name><tp:taxon-name-part taxon-name-part-type="genus" reg="Corylus">Corylus</tp:taxon-name-part> <tp:taxon-name-part taxon-name-part-type="species" reg="mandshurica">mandshurica</tp:taxon-name-part></tp:taxon-name></italic> in Mount Dongling, China.</p></tp:treatment-sec><tp:treatment-sec sec-type="notes" id="SECID0EGLBM"><title>Notes.</title><p><italic><tp:taxon-name><tp:taxon-name-part taxon-name-part-type="genus" reg="Cytospora">Cytospora</tp:taxon-name-part> <tp:taxon-name-part taxon-name-part-type="species" reg="coryli">coryli</tp:taxon-name-part></tp:taxon-name></italic> is associated with canker disease of <italic><tp:taxon-name><tp:taxon-name-part taxon-name-part-type="genus" reg="Corylus">Corylus</tp:taxon-name-part> <tp:taxon-name-part taxon-name-part-type="species" reg="mandshurica">mandshurica</tp:taxon-name-part></tp:taxon-name></italic> in China. The only strain <abbrev xmlns:xlink="http://www.w3.org/1999/xlink" xlink:title="China Forestry Culture Collection Centre" id="ABBRID0ECMBM" xlink:type="simple">CFCC</abbrev> 53162 representing <italic><tp:taxon-name><tp:taxon-name-part taxon-name-part-type="genus" reg="Cytospora">Cytospora</tp:taxon-name-part> <tp:taxon-name-part taxon-name-part-type="species" reg="coryli">coryli</tp:taxon-name-part></tp:taxon-name></italic> clusters as a single lineage and appears mostly related to <italic><tp:taxon-name><tp:taxon-name-part taxon-name-part-type="genus" reg="Cytospora">C.</tp:taxon-name-part> <tp:taxon-name-part taxon-name-part-type="species" reg="euonymicola">euonymicola</tp:taxon-name-part></tp:taxon-name></italic> from <italic><tp:taxon-name><tp:taxon-name-part taxon-name-part-type="genus" reg="Euonymus">Euonymus</tp:taxon-name-part> <tp:taxon-name-part taxon-name-part-type="species" reg="kiautschovicus">kiautschovicus</tp:taxon-name-part></tp:taxon-name></italic> and to <italic><tp:taxon-name><tp:taxon-name-part taxon-name-part-type="genus" reg="Cytospora">Cytospora</tp:taxon-name-part> <tp:taxon-name-part taxon-name-part-type="species" reg="gigalocus">gigalocus</tp:taxon-name-part></tp:taxon-name></italic> from <italic><tp:taxon-name><tp:taxon-name-part taxon-name-part-type="genus" reg="Juglans">Juglans</tp:taxon-name-part> <tp:taxon-name-part taxon-name-part-type="species" reg="regia">regia</tp:taxon-name-part></tp:taxon-name></italic> (<xref ref-type="bibr" rid="B9">Fan et al. 2015a</xref>, <xref ref-type="bibr" rid="B8">2020</xref>) (Fig. <xref ref-type="fig" rid="F7">2</xref>). <italic><tp:taxon-name><tp:taxon-name-part taxon-name-part-type="genus" reg="Cytospora">Cytospora</tp:taxon-name-part> <tp:taxon-name-part taxon-name-part-type="species" reg="coryli">coryli</tp:taxon-name-part></tp:taxon-name></italic> differs from <italic><tp:taxon-name><tp:taxon-name-part taxon-name-part-type="genus" reg="Cytospora">C.</tp:taxon-name-part> <tp:taxon-name-part taxon-name-part-type="species" reg="euonymicola">euonymicola</tp:taxon-name-part></tp:taxon-name></italic> by its larger locules (1550–1710 vs. 1150–1400 µm) and larger conidia (5–7 × 1–2 vs. 4.5–5 × 1 μm) (<xref ref-type="bibr" rid="B8">Fan et al. 2020</xref>), <italic><tp:taxon-name><tp:taxon-name-part taxon-name-part-type="genus" reg="Cytospora">C.</tp:taxon-name-part> <tp:taxon-name-part taxon-name-part-type="species" reg="coryli">coryli</tp:taxon-name-part></tp:taxon-name></italic> differs from <italic><tp:taxon-name><tp:taxon-name-part taxon-name-part-type="genus" reg="Cytospora">C.</tp:taxon-name-part> <tp:taxon-name-part taxon-name-part-type="species" reg="gigalocus">gigalocus</tp:taxon-name-part></tp:taxon-name></italic> by its smaller locules (1550–1710 vs. 1630–2180 µm) with single ostiole (one to five ostioles in <italic><tp:taxon-name><tp:taxon-name-part taxon-name-part-type="genus" reg="Cytospora">C.</tp:taxon-name-part> <tp:taxon-name-part taxon-name-part-type="species" reg="gigalocus">gigalocus</tp:taxon-name-part></tp:taxon-name></italic>) and the larger size of conidia (5–7 × 1–2 vs. 4.6–5.6 × 0.8–1.3 μm) (<xref ref-type="bibr" rid="B9">Fan et al. 2015a</xref>). Based on morphology and sequence data, we describe it as a new species.</p></tp:treatment-sec><tp:treatment-sec><!--Section generated to contain objects referenced in tp:taxon-treatment.--><fig id="F7" position="float" orientation="portrait"><object-id xmlns:xlink="http://www.w3.org/1999/xlink" content-type="doi" xlink:type="simple">10.3897/mycokeys.62.47854.figure2</object-id><object-id xmlns:xlink="http://www.w3.org/1999/xlink" content-type="arpha" xlink:type="simple">3E7522DB-9BE2-5B76-92D8-04BA645C3AB5</object-id><label>Figure 2.</label><caption><p>Phylogram of <italic><tp:taxon-name><tp:taxon-name-part taxon-name-part-type="genus" reg="Cytospora">Cytospora</tp:taxon-name-part></tp:taxon-name></italic>, based on combined ITS, LSU, <italic>act</italic>, <italic>rpb2</italic>, <italic>tef1-α</italic> and <italic>tub2</italic> genes. The <abbrev xmlns:xlink="http://www.w3.org/1999/xlink" xlink:title="maximum parsimony" id="ABBRID0E2DBM" xlink:type="simple">MP</abbrev> and <abbrev xmlns:xlink="http://www.w3.org/1999/xlink" xlink:title="maximum likelihood" id="ABBRID0E6DBM" xlink:type="simple">ML</abbrev> bootstrap support values above 50% are shown at the first and second positions, respectively. Thickened branches represent posterior probabilities above 0.95 from the <abbrev xmlns:xlink="http://www.w3.org/1999/xlink" xlink:title="Bayesian Inference" id="ABBRID0EDEBM" xlink:type="simple">BI</abbrev>. Ex-type strains are in bold. Strains from the current study are in blue.</p></caption><graphic xmlns:xlink="http://www.w3.org/1999/xlink" xlink:href="mycokeys-62-097-g002.jpg" position="float" orientation="portrait" xlink:type="simple" id="oo_375794.jpg"><uri content-type="original_file" xlink:type="simple">https://binary.pensoft.net/fig/375794</uri></graphic></fig></tp:treatment-sec><ref-list><ref id="B9"><mixed-citation xmlns:xlink="http://www.w3.org/1999/xlink" xlink:type="simple"><person-group><name name-style="western"><surname>Fan</surname><given-names>XL</given-names></name><name name-style="western"><surname>Hyde</surname><given-names>KD</given-names></name><name name-style="western"><surname>Liu</surname><given-names>M</given-names></name><name name-style="western"><surname>Liang</surname><given-names>YM</given-names></name><name name-style="western"><surname>Tian</surname><given-names>CM</given-names></name></person-group> (<year>2015a</year>) <article-title><italic><tp:taxon-name><tp:taxon-name-part taxon-name-part-type="genus">Cytospora</tp:taxon-name-part></tp:taxon-name></italic> species associated with walnut canker disease in China, with description of a new species <italic><tp:taxon-name><tp:taxon-name-part taxon-name-part-type="genus">C.</tp:taxon-name-part> <tp:taxon-name-part taxon-name-part-type="species">gigalocus</tp:taxon-name-part></tp:taxon-name></italic>.</article-title><source>Fungal Biology</source><volume>119</volume>: <fpage>310</fpage>–<lpage>319</lpage>. <ext-link xlink:type="simple" ext-link-type="doi" xlink:href="10.1016/j.funbio.2014.12.011">https://doi.org/10.1016/j.funbio.2014.12.011</ext-link></mixed-citation></ref><ref id="B8"><mixed-citation xmlns:xlink="http://www.w3.org/1999/xlink" xlink:type="simple"><person-group><name name-style="western"><surname>Fan</surname><given-names>XL</given-names></name><name name-style="western"><surname>Bezerra</surname><given-names>JDP</given-names></name><name name-style="western"><surname>Tian</surname><given-names>CM</given-names></name><name name-style="western"><surname>Crous</surname><given-names>PW</given-names></name></person-group> (<year>2020</year>) <article-title><italic><tp:taxon-name><tp:taxon-name-part taxon-name-part-type="genus">Cytospora</tp:taxon-name-part></tp:taxon-name></italic> (<tp:taxon-name><tp:taxon-name-part taxon-name-part-type="order">Diaporthales</tp:taxon-name-part></tp:taxon-name>) in China.</article-title><source>Persoonia</source><volume>45</volume>: <fpage>1</fpage>–<lpage>45</lpage>. <ext-link xlink:type="simple" ext-link-type="doi" xlink:href="10.3767/persoonia.2020.45.01">https://doi.org/10.3767/persoonia.2020.45.01</ext-link></mixed-citation></ref></ref-list></tp:taxon-treatment>
