# Supplementary material for: Discovery of Cytospora species associated with canker disease of tree hosts from Mount Dongling of China
Source: MycoKeys. 2020 Feb 3;62:97–121. doi: 10.3897/mycokeys.62.47854 (PMC7010847; doi:10.3897/mycokeys.62.47854)
Supplement: XML Treatment for Cytospora leucostoma [file mycokeys.62.47854-treatment2.xml]

<!DOCTYPE tp:taxon-treatment
  PUBLIC "-//TaxonX//DTD Taxonomic Treatment Publishing DTD v0 20100105//EN" "tax-treatment-NSO.dtd">
<tp:taxon-treatment xmlns:tp="http://www.plazi.org/taxpub"><tp:treatment-meta><kwd-group><label>Taxon classification</label><kwd><named-content xmlns:xlink="http://www.w3.org/1999/xlink" content-type="kingdom">Fungi</named-content></kwd><kwd><named-content xmlns:xlink="http://www.w3.org/1999/xlink" content-type="order">Diaporthales</named-content></kwd><kwd><named-content xmlns:xlink="http://www.w3.org/1999/xlink" content-type="family">Valsaceae</named-content></kwd></kwd-group><mixed-citation publication-type="journal"><person-group><name><surname>Zhu</surname><given-names>Haiyan</given-names></name><name><surname>Pan</surname><given-names>Meng</given-names></name><name><surname>Bezerra</surname><given-names>Jadson D.P.</given-names></name><name><surname>Tian</surname><given-names>Chengming</given-names></name><name><surname>Fan</surname><given-names>Xinlei</given-names></name></person-group><article-title>Discovery of <italic><tp:taxon-name><tp:taxon-name-part taxon-name-part-type="genus" reg="Cytospora">Cytospora</tp:taxon-name-part></tp:taxon-name></italic> species associated with canker disease of tree hosts from Mount Dongling of China</article-title><source>MycoKeys</source><day>03</day><month>2</month><year>2020</year><volume>62</volume><fpage>97</fpage><lpage>121</lpage><pub-id pub-id-type="doi">10.3897/mycokeys.62.47854</pub-id></mixed-citation></tp:treatment-meta><tp:nomenclature><tp:taxon-name><object-id xmlns:xlink="http://www.w3.org/1999/xlink" content-type="arpha" xlink:type="simple">D20E4F61-8608-533C-815B-4F248C7DA6D6</object-id>
              <tp:taxon-name-part taxon-name-part-type="genus" reg="Cytospora">Cytospora</tp:taxon-name-part>
              <tp:taxon-name-part taxon-name-part-type="species" reg="leucostoma">leucostoma</tp:taxon-name-part>
            </tp:taxon-name><tp:taxon-authority>(Pers.) Sacc., Michelia 2: 264 (1881)</tp:taxon-authority><xref ref-type="fig" rid="F3">Figs 4</xref><xref ref-type="fig" rid="F4">, 5</xref><tp:nomenclature-citation-list><tp:nomenclature-citation><tp:taxon-name>
                  <tp:taxon-name-part taxon-name-part-type="genus" reg="Sphaeria">Sphaeria</tp:taxon-name-part> <tp:taxon-name-part taxon-name-part-type="species" reg="leucostoma">leucostoma</tp:taxon-name-part></tp:taxon-name><comment>Pers., Ann. Bot. 11: 23 (1794)</comment></tp:nomenclature-citation><tp:nomenclature-citation><tp:taxon-name>
                  <tp:taxon-name-part taxon-name-part-type="genus" reg="Valsa">Valsa</tp:taxon-name-part> <tp:taxon-name-part taxon-name-part-type="species" reg="leucostoma">leucostoma</tp:taxon-name-part></tp:taxon-name><comment>(Pers.) Fr., Summa Veg. Scand., Section Post. (Stockholm): 411 (1849)</comment></tp:nomenclature-citation><tp:nomenclature-citation><tp:taxon-name>
                  <tp:taxon-name-part taxon-name-part-type="genus" reg="Valsa">Valsa</tp:taxon-name-part> <tp:taxon-name-part taxon-name-part-type="species" reg="persoonii">persoonii</tp:taxon-name-part></tp:taxon-name><comment>Nitschke, Pyrenomyc. Germ. 2: 222 (1870)</comment></tp:nomenclature-citation><tp:nomenclature-citation><tp:taxon-name>
                  <tp:taxon-name-part taxon-name-part-type="genus" reg="Leucostoma">Leucostoma</tp:taxon-name-part> <tp:taxon-name-part taxon-name-part-type="species" reg="persoonii">persoonii</tp:taxon-name-part></tp:taxon-name><comment>(Nitschke) Höhn., Mitt. Bot. Inst. Tech. Hochsch. Wien 5: 78 (1928)[Additional synonyms in Species Fungorum.]</comment></tp:nomenclature-citation></tp:nomenclature-citation-list></tp:nomenclature><tp:treatment-sec sec-type="description" id="SECID0EFTBM"><title>Description.</title><p><italic>Necrotrophic</italic> on branches of <tp:taxon-name><tp:taxon-name-part taxon-name-part-type="family">Betulaceae</tp:taxon-name-part></tp:taxon-name>, <tp:taxon-name><tp:taxon-name-part taxon-name-part-type="family">Juglandaceae</tp:taxon-name-part></tp:taxon-name> and <tp:taxon-name><tp:taxon-name-part taxon-name-part-type="family">Rosaceae</tp:taxon-name-part></tp:taxon-name>. <bold><italic>Sexual morph</italic></bold>: <italic>Ascostromata</italic> immersed in the bark, erumpent through the surface of bark, scattered, 950–2550 µm in diam., with 8–10 perithecia arranged circularly to irregularly. <italic>Conceptacle</italic> absent. <italic>Ectostromatic disc</italic> pale grey, fusoid, 600–2150 µm in diam., with 8–10 ostioles arranged irregularly per disc. <italic>Ostioles</italic> numerous, dark grey to black, at the same or above the level as the disc, concentrated, arranged irregularly in a disc, 60–120 µm in diam. <italic>Perithecia</italic> beige with a little black when mature, flask-shaped to spherical, arranged circularly to irregularly, 270–560 µm in diam. <italic>Paraphyses</italic> large, broad and cylindrical with 1–4 septa, 39–78 × 5.8–8.7 (av. = 50.6 ± 13.7 × 7 ± 0.8, n = 10) μm. <italic>Asci</italic> free, clavate to elongate obovoid, 35–45 × 6–8 (av. = 40.4 ± 3.3 × 6.9 ± 0.5, n = 10) μm, 8-spored. <italic>Ascospores</italic> uniseriate to biseriate, elongate-allantoid, thin-walled, hyaline, aseptate, 7–10 × 2–3 (av. = 8.3 ± 0.9× 2.6 ± 0.2, n = 30) μm. <bold><italic>Asexual morph</italic></bold>: <italic>Conidiomata</italic> pycnidial, immersed in the bark, scattered, erumpent through the surface of bark, with multiple locules and a conspicuous central column. <italic>Central column</italic> beneath the disc more or less conical, brown. <italic>Conceptacle</italic> absent. <italic>Ectostromatic disc</italic> buff, discoid, circular to ovoid, 190–310 µm in diam., with 1–2 ostioles per disc. <italic>Ostioles</italic> grey to black, at the same or above the level as the disc surface, 60–65 μm in diam. <italic>Locules</italic> numerous, subdivided frequently by invaginations with common walls, circular to ovoid, 700–1000 µm in diam. <italic>Conidiophores</italic> hyaline, branched at the base or unbranched, approximately cylindrical, 8–14 × 1–2 (av. = 11.5 ± 1.8 × 1.4 ± 0.2, n = 10) µm, sometimes reduced to conidiogenous cells. <italic>Conidiogenous cells</italic> enteroblastic phialidic, sub-cylindrical to cylindrical, 7–11 × 1–2 (av. = 9 ± 1.4 × 1.5 ± 0.3, n = 10) μm. <italic>Conidia</italic> hyaline, elongate-allantoid, smooth, aseptate, 4.5–6 × 1–2 (av. = 5.4 ± 0.3 × 1.5 ± 0.2, n = 30) μm.</p><fig id="F3" position="float" orientation="portrait"><object-id xmlns:xlink="http://www.w3.org/1999/xlink" content-type="doi" xlink:type="simple">10.3897/mycokeys.62.47854.figure4</object-id><object-id xmlns:xlink="http://www.w3.org/1999/xlink" content-type="arpha" xlink:type="simple">0AB91276-5926-5B63-AF15-78BDC001CDA0</object-id><label>Figure 4.</label><caption><p><italic><tp:taxon-name><tp:taxon-name-part taxon-name-part-type="genus" reg="Cytospora">Cytospora</tp:taxon-name-part> <tp:taxon-name-part taxon-name-part-type="species" reg="leucostoma">leucostoma</tp:taxon-name-part></tp:taxon-name></italic> (Sexual morph) from <italic><tp:taxon-name><tp:taxon-name-part taxon-name-part-type="genus" reg="Prunus">Prunus</tp:taxon-name-part> <tp:taxon-name-part taxon-name-part-type="species" reg="sibirica">sibirica</tp:taxon-name-part></tp:taxon-name></italic> (CF 2019814). <bold>A, B</bold> habit of ascomata on twig <bold>C</bold> transverse section of ascoma <bold>D</bold> longitudinal section through ascoma <bold>E</bold> asci and ascospores <bold>F</bold> ascus <bold>G</bold> ascospores <bold>H</bold> colonies on <abbrev xmlns:xlink="http://www.w3.org/1999/xlink" xlink:title="potato dextrose agar" id="ABBRID0EQWBM" xlink:type="simple">PDA</abbrev> at 3 days (left) and 30 days (right). Scale bars: 1 mm (<bold>A</bold>); 500 μm (<bold>B–D</bold>); 10 μm (<bold>E–G</bold>).</p></caption><graphic xmlns:xlink="http://www.w3.org/1999/xlink" xlink:href="mycokeys-62-097-g004.jpg" position="float" orientation="portrait" xlink:type="simple" id="oo_375796.jpg"><uri content-type="original_file" xlink:type="simple">https://binary.pensoft.net/fig/375796</uri></graphic></fig><fig id="F4" position="float" orientation="portrait"><object-id xmlns:xlink="http://www.w3.org/1999/xlink" content-type="doi" xlink:type="simple">10.3897/mycokeys.62.47854.figure5</object-id><object-id xmlns:xlink="http://www.w3.org/1999/xlink" content-type="arpha" xlink:type="simple">CCE23CAC-01FA-5EEB-934D-1CAB5430C37C</object-id><label>Figure 5.</label><caption><p><italic><tp:taxon-name><tp:taxon-name-part taxon-name-part-type="genus" reg="Cytospora">Cytospora</tp:taxon-name-part> <tp:taxon-name-part taxon-name-part-type="species" reg="leucostoma">leucostoma</tp:taxon-name-part></tp:taxon-name></italic> (Asexual morph) from <italic><tp:taxon-name><tp:taxon-name-part taxon-name-part-type="genus" reg="Juglans">Juglans</tp:taxon-name-part> <tp:taxon-name-part taxon-name-part-type="species" reg="mandshurica">mandshurica</tp:taxon-name-part></tp:taxon-name></italic> (CF 2019809). <bold>A, B</bold> habit of conidiomata on twig <bold>C</bold> transverse section of conidioma <bold>D</bold> longitudinal section through conidioma <bold>E</bold> conidiophores and conidiogenous cells <bold>F</bold> conidia <bold>G</bold> colonies on <abbrev xmlns:xlink="http://www.w3.org/1999/xlink" xlink:title="potato dextrose agar" id="ABBRID0EJYBM" xlink:type="simple">PDA</abbrev> at 3 days (left) and 30 days (right). Scale bars: 1 mm (<bold>A</bold>); 500 μm (<bold>B–D</bold>); 10 μm (<bold>E, F</bold>).</p></caption><graphic xmlns:xlink="http://www.w3.org/1999/xlink" xlink:href="mycokeys-62-097-g005.jpg" position="float" orientation="portrait" xlink:type="simple" id="oo_375797.jpg"><uri content-type="original_file" xlink:type="simple">https://binary.pensoft.net/fig/375797</uri></graphic></fig></tp:treatment-sec><tp:treatment-sec sec-type="description" id="SECID0EYYBM"><title>Culture characteristics.</title><p><italic>Cultures</italic> initially are white, growing fast up to 8 cm in diam. after 3 days and entirely covering the 9 cm Petri dish after 4 days, becoming greenish-olivaceous after 7–10 days and grey olivaceous after 30 days. In reverse, the cultures are the same as the upper colour after 7 days, becoming olivaceous grey to iron grey after 30 days. <italic>Colonies</italic> are ﬂat with a uniform texture; sterile.</p></tp:treatment-sec><tp:treatment-sec sec-type="habitat" id="SECID0ECZBM"><title>Habitat and distribution.</title><p>Known from several species of <tp:taxon-name><tp:taxon-name-part taxon-name-part-type="family">Betulaceae</tp:taxon-name-part></tp:taxon-name>, <tp:taxon-name><tp:taxon-name-part taxon-name-part-type="family">Juglandaceae</tp:taxon-name-part></tp:taxon-name> and <tp:taxon-name><tp:taxon-name-part taxon-name-part-type="family">Rosaceae</tp:taxon-name-part></tp:taxon-name> around the world.</p></tp:treatment-sec><tp:treatment-sec sec-type="material" id="SECID0EXZBM"><title>Materials examined.</title><p>China, Beijing City, Mentougou District, Mount Dongling, Xiaolongmen Forestry Centre (<named-content xmlns:xlink="http://www.w3.org/1999/xlink" content-type="dwc:verbatimCoordinates" xlink:type="simple"><named-content content-type="geo-json" specific-use="{&#34;type&#34;:&#34;Point&#34;,&#34;coordinates&#34;:[115.446489,39.935125]}" id="NCID0EA1BM" xlink:type="simple">115°26'47.36"E, 39°56'06.45"N</named-content></named-content>), from branches of <italic><tp:taxon-name><tp:taxon-name-part taxon-name-part-type="genus" reg="Prunus">Prunus</tp:taxon-name-part> <tp:taxon-name-part taxon-name-part-type="species" reg="sibirica">sibirica</tp:taxon-name-part></tp:taxon-name></italic>, 17 Aug 2017, H.Y. Zhu &amp; X.L. Fan, CF 2019814, living culture <abbrev xmlns:xlink="http://www.w3.org/1999/xlink" xlink:title="China Forestry Culture Collection Centre" id="ABBRID0EQ1BM" xlink:type="simple">CFCC</abbrev> 53140; <italic>ibid.</italic> CF 2019815, living culture <abbrev xmlns:xlink="http://www.w3.org/1999/xlink" xlink:title="China Forestry Culture Collection Centre" id="ABBRID0EW1BM" xlink:type="simple">CFCC</abbrev> 53141. China, Beijing City, Mentougou District, Mount Dongling, Xiaolongmen Forestry Centre (<named-content xmlns:xlink="http://www.w3.org/1999/xlink" content-type="dwc:verbatimCoordinates" xlink:type="simple"><named-content content-type="geo-json" specific-use="{&#34;type&#34;:&#34;Point&#34;,&#34;coordinates&#34;:[115.489033,39.963192]}" id="NCID0E41BM" xlink:type="simple">115°29'20.52"E, 39°57'47.49"N</named-content></named-content>), from branches of <italic><tp:taxon-name><tp:taxon-name-part taxon-name-part-type="genus" reg="Juglans">Juglans</tp:taxon-name-part> <tp:taxon-name-part taxon-name-part-type="species" reg="mandshurica">mandshurica</tp:taxon-name-part></tp:taxon-name></italic>, 17 Aug 2017, H.Y. Zhu &amp; X.L. Fan, CF 2019809, living culture <abbrev xmlns:xlink="http://www.w3.org/1999/xlink" xlink:title="China Forestry Culture Collection Centre" id="ABBRID0EN2BM" xlink:type="simple">CFCC</abbrev> 53156.</p></tp:treatment-sec><tp:treatment-sec sec-type="notes" id="SECID0ER2BM"><title>Notes.</title><p><italic><tp:taxon-name><tp:taxon-name-part taxon-name-part-type="genus" reg="Cytospora">Cytospora</tp:taxon-name-part> <tp:taxon-name-part taxon-name-part-type="species" reg="leucostoma">leucostoma</tp:taxon-name-part></tp:taxon-name></italic> is commonly associated with canker disease of <tp:taxon-name><tp:taxon-name-part taxon-name-part-type="subfamily">Prunoideae</tp:taxon-name-part></tp:taxon-name> of <tp:taxon-name><tp:taxon-name-part taxon-name-part-type="family">Rosaceae</tp:taxon-name-part></tp:taxon-name> in China (<xref ref-type="bibr" rid="B8">Fan et al. 2020</xref>). Morphologically, our taxa are similar to previous descriptions of <italic><tp:taxon-name><tp:taxon-name-part taxon-name-part-type="genus" reg="Cytospora">C.</tp:taxon-name-part> <tp:taxon-name-part taxon-name-part-type="species" reg="leucostoma">leucostoma</tp:taxon-name-part></tp:taxon-name></italic> in having multi-loculate pycnidial stromata with a conspicuous black conceptacle, producing elongate-allantoid, large conidia (4.5–6 × 1–2 μm) (<xref ref-type="bibr" rid="B43">Teng 1963</xref>, <xref ref-type="bibr" rid="B53">Zhuang 2005</xref>, <xref ref-type="bibr" rid="B8">Fan et al. 2020</xref>). The greenish-yellow of the cultures on <abbrev xmlns:xlink="http://www.w3.org/1999/xlink" xlink:title="potato dextrose agar" id="ABBRID0EH4BM" xlink:type="simple">PDA</abbrev> medium from <italic><tp:taxon-name><tp:taxon-name-part taxon-name-part-type="genus" reg="Juglans">Juglans</tp:taxon-name-part> <tp:taxon-name-part taxon-name-part-type="species" reg="mandshurica">mandshurica</tp:taxon-name-part></tp:taxon-name></italic> is similar to descriptions of those collected from <tp:taxon-name><tp:taxon-name-part taxon-name-part-type="subfamily">Prunoideae</tp:taxon-name-part></tp:taxon-name> (<xref ref-type="bibr" rid="B8">Fan et al. 2020</xref>). Multigene phylogenetic analyses supported the morphological results with high support values (<abbrev xmlns:xlink="http://www.w3.org/1999/xlink" xlink:title="maximum likelihood" id="ABBRID0E64BM" xlink:type="simple">ML</abbrev>/<abbrev xmlns:xlink="http://www.w3.org/1999/xlink" xlink:title="maximum parsimony" id="ABBRID0ED5BM" xlink:type="simple">MP</abbrev>/<abbrev xmlns:xlink="http://www.w3.org/1999/xlink" xlink:title="Bayesian Inference" id="ABBRID0EH5BM" xlink:type="simple">BI</abbrev> = 100/100/1, Fig. <xref ref-type="fig" rid="F7">2</xref>). By combining morphology and the DNA data, our isolates collected from dead branches of <italic><tp:taxon-name><tp:taxon-name-part taxon-name-part-type="genus" reg="Prunus">Prunus</tp:taxon-name-part> <tp:taxon-name-part taxon-name-part-type="species" reg="sibirica">sibirica</tp:taxon-name-part></tp:taxon-name></italic> and <italic><tp:taxon-name><tp:taxon-name-part taxon-name-part-type="genus" reg="Juglans">Juglans</tp:taxon-name-part> <tp:taxon-name-part taxon-name-part-type="species" reg="mandshurica">mandshurica</tp:taxon-name-part></tp:taxon-name></italic> belong to this species. The current study represents a new host record of <italic><tp:taxon-name><tp:taxon-name-part taxon-name-part-type="genus" reg="Juglans">Juglans</tp:taxon-name-part> <tp:taxon-name-part taxon-name-part-type="species" reg="mandshurica">mandshurica</tp:taxon-name-part></tp:taxon-name></italic>.</p></tp:treatment-sec><tp:treatment-sec><!--Section generated to contain objects referenced in tp:taxon-treatment.--><fig id="F7" position="float" orientation="portrait"><object-id xmlns:xlink="http://www.w3.org/1999/xlink" content-type="doi" xlink:type="simple">10.3897/mycokeys.62.47854.figure2</object-id><object-id xmlns:xlink="http://www.w3.org/1999/xlink" content-type="arpha" xlink:type="simple">3E7522DB-9BE2-5B76-92D8-04BA645C3AB5</object-id><label>Figure 2.</label><caption><p>Phylogram of <italic><tp:taxon-name><tp:taxon-name-part taxon-name-part-type="genus" reg="Cytospora">Cytospora</tp:taxon-name-part></tp:taxon-name></italic>, based on combined ITS, LSU, <italic>act</italic>, <italic>rpb2</italic>, <italic>tef1-α</italic> and <italic>tub2</italic> genes. The <abbrev xmlns:xlink="http://www.w3.org/1999/xlink" xlink:title="maximum parsimony" id="ABBRID0E2DBM" xlink:type="simple">MP</abbrev> and <abbrev xmlns:xlink="http://www.w3.org/1999/xlink" xlink:title="maximum likelihood" id="ABBRID0E6DBM" xlink:type="simple">ML</abbrev> bootstrap support values above 50% are shown at the first and second positions, respectively. Thickened branches represent posterior probabilities above 0.95 from the <abbrev xmlns:xlink="http://www.w3.org/1999/xlink" xlink:title="Bayesian Inference" id="ABBRID0EDEBM" xlink:type="simple">BI</abbrev>. Ex-type strains are in bold. Strains from the current study are in blue.</p></caption><graphic xmlns:xlink="http://www.w3.org/1999/xlink" xlink:href="mycokeys-62-097-g002.jpg" position="float" orientation="portrait" xlink:type="simple" id="oo_375794.jpg"><uri content-type="original_file" xlink:type="simple">https://binary.pensoft.net/fig/375794</uri></graphic></fig></tp:treatment-sec><ref-list><ref id="B8"><mixed-citation xmlns:xlink="http://www.w3.org/1999/xlink" xlink:type="simple"><person-group><name name-style="western"><surname>Fan</surname><given-names>XL</given-names></name><name name-style="western"><surname>Bezerra</surname><given-names>JDP</given-names></name><name name-style="western"><surname>Tian</surname><given-names>CM</given-names></name><name name-style="western"><surname>Crous</surname><given-names>PW</given-names></name></person-group> (<year>2020</year>) <article-title><italic><tp:taxon-name><tp:taxon-name-part taxon-name-part-type="genus">Cytospora</tp:taxon-name-part></tp:taxon-name></italic> (<tp:taxon-name><tp:taxon-name-part taxon-name-part-type="order">Diaporthales</tp:taxon-name-part></tp:taxon-name>) in China.</article-title><source>Persoonia</source><volume>45</volume>: <fpage>1</fpage>–<lpage>45</lpage>. <ext-link xlink:type="simple" ext-link-type="doi" xlink:href="10.3767/persoonia.2020.45.01">https://doi.org/10.3767/persoonia.2020.45.01</ext-link></mixed-citation></ref><ref id="B43"><mixed-citation xmlns:xlink="http://www.w3.org/1999/xlink" xlink:type="simple"><person-group><name name-style="western"><surname>Teng</surname><given-names>SC</given-names></name></person-group> (<year>1963</year>) <tp:taxon-name><tp:taxon-name-part taxon-name-part-type="kingdom">Fungi</tp:taxon-name-part></tp:taxon-name> of China. Science Press. Beijing, China.</mixed-citation></ref><ref id="B53"><mixed-citation xmlns:xlink="http://www.w3.org/1999/xlink" xlink:type="simple"><person-group><name name-style="western"><surname>Zhuang</surname><given-names>WY</given-names></name></person-group> (<year>2005</year>) <tp:taxon-name><tp:taxon-name-part taxon-name-part-type="kingdom">Fungi</tp:taxon-name-part></tp:taxon-name> of Northwestern China. Mycotaxon, Ltd. New York, USA.</mixed-citation></ref></ref-list></tp:taxon-treatment>
