# Supplementary material for: Discovery of Cytospora species associated with canker disease of tree hosts from Mount Dongling of China
Source: MycoKeys. 2020 Feb 3;62:97–121. doi: 10.3897/mycokeys.62.47854 (PMC7010847; doi:10.3897/mycokeys.62.47854)
Supplement: XML Treatment for Cytospora pruinopsis [file mycokeys.62.47854-treatment3.xml]

<!DOCTYPE tp:taxon-treatment
  PUBLIC "-//TaxonX//DTD Taxonomic Treatment Publishing DTD v0 20100105//EN" "tax-treatment-NSO.dtd">
<tp:taxon-treatment xmlns:tp="http://www.plazi.org/taxpub"><tp:treatment-meta><kwd-group><label>Taxon classification</label><kwd><named-content xmlns:xlink="http://www.w3.org/1999/xlink" content-type="kingdom">Fungi</named-content></kwd><kwd><named-content xmlns:xlink="http://www.w3.org/1999/xlink" content-type="order">Diaporthales</named-content></kwd><kwd><named-content xmlns:xlink="http://www.w3.org/1999/xlink" content-type="family">Valsaceae</named-content></kwd></kwd-group><mixed-citation publication-type="journal"><person-group><name><surname>Zhu</surname><given-names>Haiyan</given-names></name><name><surname>Pan</surname><given-names>Meng</given-names></name><name><surname>Bezerra</surname><given-names>Jadson D.P.</given-names></name><name><surname>Tian</surname><given-names>Chengming</given-names></name><name><surname>Fan</surname><given-names>Xinlei</given-names></name></person-group><article-title>Discovery of <italic><tp:taxon-name><tp:taxon-name-part taxon-name-part-type="genus" reg="Cytospora">Cytospora</tp:taxon-name-part></tp:taxon-name></italic> species associated with canker disease of tree hosts from Mount Dongling of China</article-title><source>MycoKeys</source><day>03</day><month>2</month><year>2020</year><volume>62</volume><fpage>97</fpage><lpage>121</lpage><pub-id pub-id-type="doi">10.3897/mycokeys.62.47854</pub-id></mixed-citation></tp:treatment-meta><tp:nomenclature><tp:taxon-name><object-id xmlns:xlink="http://www.w3.org/1999/xlink" content-type="arpha" xlink:type="simple">597FB305-1753-5013-AFB7-18158480E228</object-id>
              <tp:taxon-name-part taxon-name-part-type="genus" reg="Cytospora">Cytospora</tp:taxon-name-part>
              <tp:taxon-name-part taxon-name-part-type="species" reg="pruinopsis">pruinopsis</tp:taxon-name-part>
            </tp:taxon-name><tp:taxon-authority>C.M. Tian &amp; X.L. Fan, Mycological Progress 14(9): 74 (2015)</tp:taxon-authority><xref ref-type="fig" rid="F5">Fig. 6</xref></tp:nomenclature><tp:treatment-sec sec-type="description" id="SECID0EYACM"><title>Description.</title><p>See <xref ref-type="bibr" rid="B48">Yang et al. (2015)</xref>.</p></tp:treatment-sec><tp:treatment-sec sec-type="material" id="SECID0ECBCM"><title>Material examined.</title><p>China, Beijing City, Mentougou District, Mount Dongling, Xiaolongmen Forestry Centre (<named-content xmlns:xlink="http://www.w3.org/1999/xlink" content-type="dwc:verbatimCoordinates" xlink:type="simple"><named-content content-type="geo-json" specific-use="{&#34;type&#34;:&#34;Point&#34;,&#34;coordinates&#34;:[115.458158,39.946525]}" id="NCID0ELBCM" xlink:type="simple">115°27'29.37"E, 39°56'47.49"N</named-content></named-content>), from branches of <italic><tp:taxon-name><tp:taxon-name-part taxon-name-part-type="genus" reg="Ulmus">Ulmus</tp:taxon-name-part> <tp:taxon-name-part taxon-name-part-type="species" reg="pumila">pumila</tp:taxon-name-part></tp:taxon-name></italic>, 22 Aug 2017, H.Y. Zhu &amp; X.L. Fan, CF 2019806, living culture <abbrev xmlns:xlink="http://www.w3.org/1999/xlink" xlink:title="China Forestry Culture Collection Centre" id="ABBRID0E2BCM" xlink:type="simple">CFCC</abbrev> 53153.</p></tp:treatment-sec><tp:treatment-sec sec-type="habitat" id="SECID0E6BCM"><title>Habitat and distribution.</title><p>Known from <italic><tp:taxon-name><tp:taxon-name-part taxon-name-part-type="genus" reg="Ulmus">Ulmus</tp:taxon-name-part> <tp:taxon-name-part taxon-name-part-type="species" reg="pumila">pumila</tp:taxon-name-part></tp:taxon-name></italic> in Northern China.</p></tp:treatment-sec><tp:treatment-sec sec-type="notes" id="SECID0EQCCM"><title>Notes.</title><p><xref ref-type="bibr" rid="B48">Yang et al. (2015)</xref> described <italic><tp:taxon-name><tp:taxon-name-part taxon-name-part-type="genus" reg="Cytospora">Cytospora</tp:taxon-name-part> <tp:taxon-name-part taxon-name-part-type="species" reg="pruinopsis">pruinopsis</tp:taxon-name-part></tp:taxon-name></italic> from cankers of <italic><tp:taxon-name><tp:taxon-name-part taxon-name-part-type="genus" reg="Ulmus">Ulmus</tp:taxon-name-part> <tp:taxon-name-part taxon-name-part-type="species" reg="pumila">pumila</tp:taxon-name-part></tp:taxon-name></italic> in Shannxi Province of China. The strain <abbrev xmlns:xlink="http://www.w3.org/1999/xlink" xlink:title="China Forestry Culture Collection Centre" id="ABBRID0EQDCM" xlink:type="simple">CFCC</abbrev> 53153 clusters in a well-supported clade with high support value (<abbrev xmlns:xlink="http://www.w3.org/1999/xlink" xlink:title="maximum parsimony" id="ABBRID0EUDCM" xlink:type="simple">MP</abbrev>/<abbrev xmlns:xlink="http://www.w3.org/1999/xlink" xlink:title="maximum likelihood" id="ABBRID0EYDCM" xlink:type="simple">ML</abbrev>/<abbrev xmlns:xlink="http://www.w3.org/1999/xlink" xlink:title="Bayesian Inference" id="ABBRID0E3DCM" xlink:type="simple">BI</abbrev> = 100/100/1), based on combined multi-locus gene phylogenetic analyses (Fig. <xref ref-type="fig" rid="F7">2</xref>). Morphologically, it confirms <italic><tp:taxon-name><tp:taxon-name-part taxon-name-part-type="genus" reg="Cytospora">Cytospora</tp:taxon-name-part> <tp:taxon-name-part taxon-name-part-type="species" reg="pruinosa">pruinosa</tp:taxon-name-part></tp:taxon-name></italic> in having a single locule and small conidia (2–4 × 1 μm) as per the descriptions of <xref ref-type="bibr" rid="B48">Yang et al. (2015)</xref>. Phylogenetically, our isolates represent 6/771 nucleotide differences of <italic>tef1-α</italic> comparing with ex-type strains <abbrev xmlns:xlink="http://www.w3.org/1999/xlink" xlink:title="China Forestry Culture Collection Centre" id="ABBRID0EVECM" xlink:type="simple">CFCC</abbrev> 50034 of <italic><tp:taxon-name><tp:taxon-name-part taxon-name-part-type="genus" reg="Cytospora">C.</tp:taxon-name-part> <tp:taxon-name-part taxon-name-part-type="species" reg="pruinosa">pruinosa</tp:taxon-name-part></tp:taxon-name></italic>. Morphology and sequence data confirmed that our isolates represent this species.</p><fig id="F5" position="float" orientation="portrait"><object-id xmlns:xlink="http://www.w3.org/1999/xlink" content-type="doi" xlink:type="simple">10.3897/mycokeys.62.47854.figure6</object-id><object-id xmlns:xlink="http://www.w3.org/1999/xlink" content-type="arpha" xlink:type="simple">147C87CA-6FFD-512B-90ED-E88B04EC46A0</object-id><label>Figure 6.</label><caption><p><italic><tp:taxon-name><tp:taxon-name-part taxon-name-part-type="genus" reg="Cytospora">Cytospora</tp:taxon-name-part> <tp:taxon-name-part taxon-name-part-type="species" reg="pruinopsis">pruinopsis</tp:taxon-name-part></tp:taxon-name></italic> from <italic><tp:taxon-name><tp:taxon-name-part taxon-name-part-type="genus" reg="Ulmus">Ulmus</tp:taxon-name-part> <tp:taxon-name-part taxon-name-part-type="species" reg="pumila">pumila</tp:taxon-name-part></tp:taxon-name></italic> (CF 2019806). <bold>A, B</bold> habit of conidiomata on twig <bold>C</bold> transverse section of conidiomata <bold>D</bold> longitudinal section through conidioma <bold>E</bold> conidiophores and conidiogenous cells <bold>F</bold> conidia <bold>G</bold> colonies on <abbrev xmlns:xlink="http://www.w3.org/1999/xlink" xlink:title="potato dextrose agar" id="ABBRID0EOGCM" xlink:type="simple">PDA</abbrev> at 3 days (left) and 30 days (right). Scale bars: 1 mm (<bold>A</bold>); 250 μm (<bold>B</bold>); 500 μm (<bold>C, D</bold>); 10 μm (<bold>E, F</bold>).</p></caption><graphic xmlns:xlink="http://www.w3.org/1999/xlink" xlink:href="mycokeys-62-097-g006.jpg" position="float" orientation="portrait" xlink:type="simple" id="oo_375798.jpg"><uri content-type="original_file" xlink:type="simple">https://binary.pensoft.net/fig/375798</uri></graphic></fig></tp:treatment-sec><tp:treatment-sec><!--Section generated to contain objects referenced in tp:taxon-treatment.--><fig id="F7" position="float" orientation="portrait"><object-id xmlns:xlink="http://www.w3.org/1999/xlink" content-type="doi" xlink:type="simple">10.3897/mycokeys.62.47854.figure2</object-id><object-id xmlns:xlink="http://www.w3.org/1999/xlink" content-type="arpha" xlink:type="simple">3E7522DB-9BE2-5B76-92D8-04BA645C3AB5</object-id><label>Figure 2.</label><caption><p>Phylogram of <italic><tp:taxon-name><tp:taxon-name-part taxon-name-part-type="genus" reg="Cytospora">Cytospora</tp:taxon-name-part></tp:taxon-name></italic>, based on combined ITS, LSU, <italic>act</italic>, <italic>rpb2</italic>, <italic>tef1-α</italic> and <italic>tub2</italic> genes. The <abbrev xmlns:xlink="http://www.w3.org/1999/xlink" xlink:title="maximum parsimony" id="ABBRID0E2DBM" xlink:type="simple">MP</abbrev> and <abbrev xmlns:xlink="http://www.w3.org/1999/xlink" xlink:title="maximum likelihood" id="ABBRID0E6DBM" xlink:type="simple">ML</abbrev> bootstrap support values above 50% are shown at the first and second positions, respectively. Thickened branches represent posterior probabilities above 0.95 from the <abbrev xmlns:xlink="http://www.w3.org/1999/xlink" xlink:title="Bayesian Inference" id="ABBRID0EDEBM" xlink:type="simple">BI</abbrev>. Ex-type strains are in bold. Strains from the current study are in blue.</p></caption><graphic xmlns:xlink="http://www.w3.org/1999/xlink" xlink:href="mycokeys-62-097-g002.jpg" position="float" orientation="portrait" xlink:type="simple" id="oo_375794.jpg"><uri content-type="original_file" xlink:type="simple">https://binary.pensoft.net/fig/375794</uri></graphic></fig></tp:treatment-sec><ref-list><ref id="B48"><mixed-citation xmlns:xlink="http://www.w3.org/1999/xlink" xlink:type="simple"><person-group><name name-style="western"><surname>Yang</surname><given-names>Q</given-names></name><name name-style="western"><surname>Fan</surname><given-names>XL</given-names></name><name name-style="western"><surname>Crous</surname><given-names>PW</given-names></name><name name-style="western"><surname>Liang</surname><given-names>YM</given-names></name><name name-style="western"><surname>Tian</surname><given-names>CM</given-names></name></person-group> (<year>2015</year>) <article-title><italic><tp:taxon-name><tp:taxon-name-part taxon-name-part-type="genus">Cytospora</tp:taxon-name-part></tp:taxon-name></italic> from <italic><tp:taxon-name><tp:taxon-name-part taxon-name-part-type="genus">Ulmus</tp:taxon-name-part> <tp:taxon-name-part taxon-name-part-type="species">pumila</tp:taxon-name-part></tp:taxon-name></italic> in Northern china.</article-title><source>Mycological Progress</source><volume>14</volume>: <fpage>1</fpage>–<lpage>12</lpage>. <ext-link xlink:type="simple" ext-link-type="doi" xlink:href="10.1007/s11557-015-1096-1">https://doi.org/10.1007/s11557-015-1096-1</ext-link></mixed-citation></ref></ref-list></tp:taxon-treatment>
