# Supplementary material for: Discovery of Cytospora species associated with canker disease of tree hosts from Mount Dongling of China
Source: MycoKeys. 2020 Feb 3;62:97–121. doi: 10.3897/mycokeys.62.47854 (PMC7010847; doi:10.3897/mycokeys.62.47854)
Supplement: XML Treatment for Cytospora spiraeicola [file mycokeys.62.47854-treatment4.xml]

<!DOCTYPE tp:taxon-treatment
  PUBLIC "-//TaxonX//DTD Taxonomic Treatment Publishing DTD v0 20100105//EN" "tax-treatment-NSO.dtd">
<tp:taxon-treatment xmlns:tp="http://www.plazi.org/taxpub"><tp:treatment-meta><kwd-group><label>Taxon classification</label><kwd><named-content xmlns:xlink="http://www.w3.org/1999/xlink" content-type="kingdom">Fungi</named-content></kwd><kwd><named-content xmlns:xlink="http://www.w3.org/1999/xlink" content-type="order">Diaporthales</named-content></kwd><kwd><named-content xmlns:xlink="http://www.w3.org/1999/xlink" content-type="family">Valsaceae</named-content></kwd></kwd-group><mixed-citation publication-type="journal"><person-group><name><surname>Zhu</surname><given-names>Haiyan</given-names></name><name><surname>Pan</surname><given-names>Meng</given-names></name><name><surname>Bezerra</surname><given-names>Jadson D.P.</given-names></name><name><surname>Tian</surname><given-names>Chengming</given-names></name><name><surname>Fan</surname><given-names>Xinlei</given-names></name></person-group><article-title>Discovery of <italic><tp:taxon-name><tp:taxon-name-part taxon-name-part-type="genus" reg="Cytospora">Cytospora</tp:taxon-name-part></tp:taxon-name></italic> species associated with canker disease of tree hosts from Mount Dongling of China</article-title><source>MycoKeys</source><day>03</day><month>2</month><year>2020</year><volume>62</volume><fpage>97</fpage><lpage>121</lpage><pub-id pub-id-type="doi">10.3897/mycokeys.62.47854</pub-id></mixed-citation></tp:treatment-meta><tp:nomenclature><tp:taxon-name><object-id xmlns:xlink="http://www.w3.org/1999/xlink" content-type="arpha" xlink:type="simple">37DD8FA7-A93E-510E-BD0B-0C4C2E4998C2</object-id>
              <tp:taxon-name-part taxon-name-part-type="genus" reg="Cytospora">Cytospora</tp:taxon-name-part>
              <tp:taxon-name-part taxon-name-part-type="species" reg="spiraeicola">spiraeicola</tp:taxon-name-part>
              <object-id xmlns:xlink="http://www.w3.org/1999/xlink" content-type="mycobank" xlink:type="simple">833821</object-id>
            </tp:taxon-name><tp:taxon-authority>H.Y. Zhu &amp; X.L. Fan</tp:taxon-authority><tp:taxon-status xmlns:xlink="http://www.w3.org/1999/xlink" xlink:type="simple">sp. nov.</tp:taxon-status><xref ref-type="fig" rid="F6">Fig. 7</xref></tp:nomenclature><tp:treatment-sec sec-type="etymology" id="SECID0EMICM"><title>Etymology.</title><p>Named after the host genus on which it was collected, <italic><tp:taxon-name><tp:taxon-name-part taxon-name-part-type="genus" reg="Spiraea">Spiraea</tp:taxon-name-part></tp:taxon-name></italic>.</p></tp:treatment-sec><tp:treatment-sec sec-type="Holotype" id="SECID0EZICM"><title>Holotype.</title><p>China, Beijing City, Mentougou District, Mount Dongling, Xiaolongmen Forestry Centre (<named-content xmlns:xlink="http://www.w3.org/1999/xlink" content-type="dwc:verbatimCoordinates" xlink:type="simple"><named-content content-type="geo-json" specific-use="{&#34;type&#34;:&#34;Point&#34;,&#34;coordinates&#34;:[115.474589,39.930394]}" id="NCID0ECJCM" xlink:type="simple">115°28'28.52"E, 39°55'49.42"N</named-content></named-content>), from branches of <italic><tp:taxon-name><tp:taxon-name-part taxon-name-part-type="genus" reg="Spiraea">Spiraea</tp:taxon-name-part> <tp:taxon-name-part taxon-name-part-type="species" reg="salicifolia">salicifolia</tp:taxon-name-part></tp:taxon-name></italic>, 17 Aug 2017, H.Y. Zhu &amp; X.L. Fan, holotype CF 2019803, ex-type living culture <abbrev xmlns:xlink="http://www.w3.org/1999/xlink" xlink:title="China Forestry Culture Collection Centre" id="ABBRID0ESJCM" xlink:type="simple">CFCC</abbrev> 53138.</p></tp:treatment-sec><tp:treatment-sec sec-type="description" id="SECID0EWJCM"><title>Description.</title><p><italic>Necrotrophic</italic> on branches of <italic><tp:taxon-name><tp:taxon-name-part taxon-name-part-type="genus" reg="Spiraea">Spiraea</tp:taxon-name-part> <tp:taxon-name-part taxon-name-part-type="species" reg="salicifolia">salicifolia</tp:taxon-name-part></tp:taxon-name></italic> and <italic><tp:taxon-name><tp:taxon-name-part taxon-name-part-type="genus" reg="Tilia">Tilia</tp:taxon-name-part> <tp:taxon-name-part taxon-name-part-type="species" reg="nobilis">nobilis</tp:taxon-name-part></tp:taxon-name></italic>. <bold><italic>Sexual morph</italic></bold>: <italic>Ascostromata</italic> immersed in the bark, erumpent through the surface of bark, scattered, with 3–5 perithecia arranged regularly, 660–890 µm in diam. <italic>Conceptacle</italic> absent. <italic>Ectostromatic disc</italic> pale grey, usually surrounded by tightly crowded ostiolar necks, quadrangular, 240–350 µm in diam., with 5–8 ostioles arranged regularly per disc. <italic>Ostioles</italic> numerous, dark grey to black, at the same or above the level as the disc, concentrated, arranged regularly in a disc, 25–40 µm in diam. <italic>Perithecia</italic> dark grey to black, flask-shaped to spherical, arranged circularly, 210–250 µm in diam. <italic>Paraphyses</italic> lacking. <italic>Asci</italic> free, clavate to elongate, obovoid, 26–37 × 7.5–9 (av. = 33 ± 2.5 × 8.3 ± 0.9, n = 10) μm, 8-spored. <italic>Ascospores</italic> biseriate, elongate-allantoid, thin-walled, hyaline, slightly curved, aseptate, 8.5–12 × 2.5–3.5 (av. = 10 ± 1 × 3 ± 0.3, n = 30) μm. <bold><italic>Asexual morph</italic></bold>: not observed.</p><fig id="F6" position="float" orientation="portrait"><object-id xmlns:xlink="http://www.w3.org/1999/xlink" content-type="doi" xlink:type="simple">10.3897/mycokeys.62.47854.figure7</object-id><object-id xmlns:xlink="http://www.w3.org/1999/xlink" content-type="arpha" xlink:type="simple">AF882ECC-F21C-566C-9169-4512021BBD4F</object-id><label>Figure 7.</label><caption><p><italic><tp:taxon-name><tp:taxon-name-part taxon-name-part-type="genus" reg="Cytospora">Cytospora</tp:taxon-name-part> <tp:taxon-name-part taxon-name-part-type="species" reg="spiraeicola">spiraeicola</tp:taxon-name-part></tp:taxon-name></italic> from <italic><tp:taxon-name><tp:taxon-name-part taxon-name-part-type="genus" reg="Spiraea">Spiraea</tp:taxon-name-part> <tp:taxon-name-part taxon-name-part-type="species" reg="salicifolia">salicifolia</tp:taxon-name-part></tp:taxon-name></italic> (CF 2019803). <bold>A, B</bold> habit of ascomata on twig <bold>C</bold> transverse section of ascoma <bold>D</bold> longitudinal section through ascoma <bold>E</bold> asci and ascospores <bold>F, G</bold> ascus <bold>H</bold> ascospores <bold>I</bold> colonies on <abbrev xmlns:xlink="http://www.w3.org/1999/xlink" xlink:title="potato dextrose agar" id="ABBRID0EWMCM" xlink:type="simple">PDA</abbrev> at 3 days (left) and 30 days (right). Scale bars: 1 mm (<bold>A, B</bold>); 500 μm (<bold>C, D</bold>); 10 μm (<bold>E–H</bold>).</p></caption><graphic xmlns:xlink="http://www.w3.org/1999/xlink" xlink:href="mycokeys-62-097-g007.jpg" position="float" orientation="portrait" xlink:type="simple" id="oo_375799.jpg"><uri content-type="original_file" xlink:type="simple">https://binary.pensoft.net/fig/375799</uri></graphic></fig></tp:treatment-sec><tp:treatment-sec sec-type="description" id="SECID0EFNCM"><title>Culture characteristics.</title><p><italic>Cultures</italic> are white, growing up to 4 cm in diam. with irregular margin after 3 days, covering the 9 cm Petri dish after 6 days, becoming vinaceous buff to hazel after 7–10 days. In reverse, the cultures are the same as the upper colour after 3 days, becoming isabelline to umber after 7–10 days. <italic>Colonies</italic> are felty with a heterogeneous texture, lacking aerial mycelium.</p></tp:treatment-sec><tp:treatment-sec sec-type="habitat" id="SECID0EPNCM"><title>Habitat and distribution.</title><p>Known from <italic><tp:taxon-name><tp:taxon-name-part taxon-name-part-type="genus" reg="Spiraea">Spiraea</tp:taxon-name-part> <tp:taxon-name-part taxon-name-part-type="species" reg="salicifolia">salicifolia</tp:taxon-name-part></tp:taxon-name></italic> and <italic><tp:taxon-name><tp:taxon-name-part taxon-name-part-type="genus" reg="Tilia">Tilia</tp:taxon-name-part> <tp:taxon-name-part taxon-name-part-type="species" reg="nobilis">nobilis</tp:taxon-name-part></tp:taxon-name></italic> in Mount Dongling, China.</p></tp:treatment-sec><tp:treatment-sec sec-type="material" id="SECID0ELOCM"><title>Additional material examined.</title><p>China, Beijing City, Mentougou District, Mount Dongling, Xiaolongmen Forestry Centre (<named-content xmlns:xlink="http://www.w3.org/1999/xlink" content-type="dwc:verbatimCoordinates" xlink:type="simple"><named-content content-type="geo-json" specific-use="{&#34;type&#34;:&#34;Point&#34;,&#34;coordinates&#34;:[115.489025,39.963175]}" id="NCID0EUOCM" xlink:type="simple">115°29'20.49"E, 39°57'47.43"N</named-content></named-content>), from branches of <italic><tp:taxon-name><tp:taxon-name-part taxon-name-part-type="genus" reg="Tilia">Tilia</tp:taxon-name-part> <tp:taxon-name-part taxon-name-part-type="species" reg="nobilis">nobilis</tp:taxon-name-part></tp:taxon-name></italic>, 17 Aug 2017, H.Y. Zhu &amp; X.L. Fan, CF 2019804, living culture <abbrev xmlns:xlink="http://www.w3.org/1999/xlink" xlink:title="China Forestry Culture Collection Centre" id="ABBRID0EEPCM" xlink:type="simple">CFCC</abbrev> 53139.</p></tp:treatment-sec><tp:treatment-sec sec-type="notes" id="SECID0EIPCM"><title>Notes.</title><p><italic><tp:taxon-name><tp:taxon-name-part taxon-name-part-type="genus" reg="Cytospora">Cytospora</tp:taxon-name-part> <tp:taxon-name-part taxon-name-part-type="species" reg="spiraeicola">spiraeicola</tp:taxon-name-part></tp:taxon-name></italic> is associated with canker disease of <italic><tp:taxon-name><tp:taxon-name-part taxon-name-part-type="genus" reg="Spiraea">Spiraea</tp:taxon-name-part> <tp:taxon-name-part taxon-name-part-type="species" reg="salicifolia">salicifolia</tp:taxon-name-part></tp:taxon-name></italic> and <italic><tp:taxon-name><tp:taxon-name-part taxon-name-part-type="genus" reg="Tilia">Tilia</tp:taxon-name-part> <tp:taxon-name-part taxon-name-part-type="species" reg="nobilis">nobilis</tp:taxon-name-part></tp:taxon-name></italic> in China, with characteristics similar to <italic><tp:taxon-name><tp:taxon-name-part taxon-name-part-type="genus" reg="Cytospora">Cytospora</tp:taxon-name-part> <tp:taxon-name-part taxon-name-part-type="species" reg="elaeagnicola">elaeagnicola</tp:taxon-name-part></tp:taxon-name></italic> and <italic><tp:taxon-name><tp:taxon-name-part taxon-name-part-type="genus" reg="Cytospora">C.</tp:taxon-name-part> <tp:taxon-name-part taxon-name-part-type="species" reg="spiraeae">spiraeae</tp:taxon-name-part></tp:taxon-name></italic> in phylogram (Fig. <xref ref-type="fig" rid="F7">2</xref>). Morphologically, it differs from <italic><tp:taxon-name><tp:taxon-name-part taxon-name-part-type="genus" reg="Cytospora">C.</tp:taxon-name-part> <tp:taxon-name-part taxon-name-part-type="species" reg="spiraeae">spiraeae</tp:taxon-name-part></tp:taxon-name></italic> by the smaller perithecia (210–250 vs. 270–400 µm in diam.) and longer ascospores (8.5–12 × 2.5–3.5 vs. 7–8 × 2–2.5 µm) (<xref ref-type="bibr" rid="B50">Zhu et al. 2018a</xref>). Phylogenetically, <italic><tp:taxon-name><tp:taxon-name-part taxon-name-part-type="genus" reg="Cytospora">C.</tp:taxon-name-part> <tp:taxon-name-part taxon-name-part-type="species" reg="spiraeicola">spiraeicola</tp:taxon-name-part></tp:taxon-name></italic> (<abbrev xmlns:xlink="http://www.w3.org/1999/xlink" xlink:title="China Forestry Culture Collection Centre" id="ABBRID0EDSCM" xlink:type="simple">CFCC</abbrev> 53138) differs from <italic><tp:taxon-name><tp:taxon-name-part taxon-name-part-type="genus" reg="Cytospora">C.</tp:taxon-name-part> <tp:taxon-name-part taxon-name-part-type="species" reg="elaeagnicola">elaeagnicola</tp:taxon-name-part></tp:taxon-name></italic> (<abbrev xmlns:xlink="http://www.w3.org/1999/xlink" xlink:title="China Forestry Culture Collection Centre" id="ABBRID0ESSCM" xlink:type="simple">CFCC</abbrev> 52882) by ITS (8/665), <italic>rpb2</italic> (44/730), <italic>tef1-α</italic> (75/771) and <italic>tub2</italic> (42/624) and <italic><tp:taxon-name><tp:taxon-name-part taxon-name-part-type="genus" reg="Cytospora">C.</tp:taxon-name-part> <tp:taxon-name-part taxon-name-part-type="species" reg="spiraeae">spiraeae</tp:taxon-name-part></tp:taxon-name></italic> (<abbrev xmlns:xlink="http://www.w3.org/1999/xlink" xlink:title="China Forestry Culture Collection Centre" id="ABBRID0EHTCM" xlink:type="simple">CFCC</abbrev> 50049) by ITS (4/665), <italic>rpb2</italic> (38/730), <italic>tef1-α</italic> (63/771) and <italic>tub2</italic> (44/624) (<xref ref-type="bibr" rid="B50">Zhu et al. 2018a</xref>, <xref ref-type="bibr" rid="B52">Zhang et al. 2019</xref>). Therefore, we describe it as a novel species.</p></tp:treatment-sec><tp:treatment-sec><!--Section generated to contain objects referenced in tp:taxon-treatment.--><fig id="F7" position="float" orientation="portrait"><object-id xmlns:xlink="http://www.w3.org/1999/xlink" content-type="doi" xlink:type="simple">10.3897/mycokeys.62.47854.figure2</object-id><object-id xmlns:xlink="http://www.w3.org/1999/xlink" content-type="arpha" xlink:type="simple">3E7522DB-9BE2-5B76-92D8-04BA645C3AB5</object-id><label>Figure 2.</label><caption><p>Phylogram of <italic><tp:taxon-name><tp:taxon-name-part taxon-name-part-type="genus" reg="Cytospora">Cytospora</tp:taxon-name-part></tp:taxon-name></italic>, based on combined ITS, LSU, <italic>act</italic>, <italic>rpb2</italic>, <italic>tef1-α</italic> and <italic>tub2</italic> genes. The <abbrev xmlns:xlink="http://www.w3.org/1999/xlink" xlink:title="maximum parsimony" id="ABBRID0E2DBM" xlink:type="simple">MP</abbrev> and <abbrev xmlns:xlink="http://www.w3.org/1999/xlink" xlink:title="maximum likelihood" id="ABBRID0E6DBM" xlink:type="simple">ML</abbrev> bootstrap support values above 50% are shown at the first and second positions, respectively. Thickened branches represent posterior probabilities above 0.95 from the <abbrev xmlns:xlink="http://www.w3.org/1999/xlink" xlink:title="Bayesian Inference" id="ABBRID0EDEBM" xlink:type="simple">BI</abbrev>. Ex-type strains are in bold. Strains from the current study are in blue.</p></caption><graphic xmlns:xlink="http://www.w3.org/1999/xlink" xlink:href="mycokeys-62-097-g002.jpg" position="float" orientation="portrait" xlink:type="simple" id="oo_375794.jpg"><uri content-type="original_file" xlink:type="simple">https://binary.pensoft.net/fig/375794</uri></graphic></fig></tp:treatment-sec><ref-list><ref id="B50"><mixed-citation xmlns:xlink="http://www.w3.org/1999/xlink" xlink:type="simple"><person-group><name name-style="western"><surname>Zhu</surname><given-names>HY</given-names></name><name name-style="western"><surname>Tian</surname><given-names>CM</given-names></name><name name-style="western"><surname>Fan</surname><given-names>XL</given-names></name></person-group> (<year>2018a</year>) <article-title>Multigene phylogeny and morphology reveal <italic><tp:taxon-name><tp:taxon-name-part taxon-name-part-type="genus">Cytospora</tp:taxon-name-part> <tp:taxon-name-part taxon-name-part-type="species">spiraeae</tp:taxon-name-part></tp:taxon-name></italic> sp. nov. (<tp:taxon-name><tp:taxon-name-part taxon-name-part-type="order">Diaporthales</tp:taxon-name-part></tp:taxon-name>, <tp:taxon-name><tp:taxon-name-part taxon-name-part-type="phylum">Ascomycota</tp:taxon-name-part></tp:taxon-name>) in China.</article-title><source>Phytotaxa</source><volume>338</volume>: <fpage>49</fpage>–<lpage>62</lpage>. <ext-link xlink:type="simple" ext-link-type="doi" xlink:href="10.11646/phytotaxa.338.1.4">https://doi.org/10.11646/phytotaxa.338.1.4</ext-link></mixed-citation></ref><ref id="B52"><mixed-citation xmlns:xlink="http://www.w3.org/1999/xlink" xlink:type="simple"><person-group><name name-style="western"><surname>Zhang</surname><given-names>LX</given-names></name><name name-style="western"><surname>Alvarez</surname><given-names>LV</given-names></name><name name-style="western"><surname>Bonthond</surname><given-names>G</given-names></name><name name-style="western"><surname>Tian</surname><given-names>CM</given-names></name><name name-style="western"><surname>Fan</surname><given-names>XL</given-names></name></person-group> (<year>2019</year>) <article-title><italic><tp:taxon-name><tp:taxon-name-part taxon-name-part-type="genus">Cytospora</tp:taxon-name-part> <tp:taxon-name-part taxon-name-part-type="species">elaeagnicola</tp:taxon-name-part></tp:taxon-name></italic> sp. nov. associated with narrow-leaved oleaster canker disease in China.</article-title><source>Mycobiology</source><volume>47</volume>: <fpage>319</fpage>–<lpage>328</lpage>. <ext-link xlink:type="simple" ext-link-type="doi" xlink:href="10.1080/12298093.2019.1633902">https://doi.org/10.1080/12298093.2019.1633902</ext-link></mixed-citation></ref></ref-list></tp:taxon-treatment>
